# Supplementary material for: Point-of-Care Ultrasound (POCUS) in Pediatric Practice in Poland: Perceptions, Competency, and Barriers to Implementation—A National Cross-Sectional Survey
Source: Healthcare (Basel). 2025 Aug 5;13(15):1910. doi: 10.3390/healthcare13151910 (PMC12345954; doi:10.3390/healthcare13151910)
Supplement: Supplementary file 1 [file healthcare-13-01910-s001.zip]

Archive with 1 entries (1 files):
- healthcare-3716485-supplementary.pdf
